# Supplementary material for: Spatial and temporal trends in social vulnerability and COVID-19 incidence and death rates in the United States
Source: PLoS One. 2021 Mar 24;16(3):e0248702. doi: 10.1371/journal.pone.0248702 (PMC7990180; doi:10.1371/journal.pone.0248702)
Supplement: S1 Data — (ZIP) [file pone.0248702.s005.zip]

Archive with 1 entries (1 files):
- SVI Dataset-Plos One/covid_plosone.csv
